# Supplementary material for: High-altitude cerebral hypoxia promotes mitochondrial dysfunction and apoptosis of mouse neurons
Source: Front Mol Neurosci. 2023 Jul 12;16:1216947. doi: 10.3389/fnmol.2023.1216947 (PMC10370763; doi:10.3389/fnmol.2023.1216947)
Supplement: Supplementary file 1 [file Data_Sheet_1.ZIP]

Archive with 8 entries (6 files):
- control/
- control/cortex-10x.tif
- control/hippo-CA1-40x.tif
- control/hippo-DG-40x.tif
- hypoxia/
- hypoxia/cortex-40x.tif
- hypoxia/hipp-CA1-40x.tif
- hypoxia/hipp-DG-40x.tif
