# Supplementary material for: High-altitude cerebral hypoxia promotes mitochondrial dysfunction and apoptosis of mouse neurons
Source: Front Mol Neurosci. 2023 Jul 12;16:1216947. doi: 10.3389/fnmol.2023.1216947 (PMC10370763; doi:10.3389/fnmol.2023.1216947)
Supplement: Supplementary file 2 [file Data_Sheet_2.ZIP]

Archive with 14 entries (12 files):
- c/
- c/CA1-40x-1.tif
- c/CA1-40x-2.tif
- c/cortex-40x-1.tif
- c/cortex-40x-2.tif
- c/DG-40x-1.tif
- c/DG-40x-2.tif
- h/
- h/CA1-40x-1.tif
- h/CA1-40x-2.tif
- h/cortex-40x-1.tif
- h/cortex-40x-2.tif
- h/DG-40x-1.tif
- h/DG-40x-2.tif
