# Supplementary material for: High-altitude cerebral hypoxia promotes mitochondrial dysfunction and apoptosis of mouse neurons
Source: Front Mol Neurosci. 2023 Jul 12;16:1216947. doi: 10.3389/fnmol.2023.1216947 (PMC10370763; doi:10.3389/fnmol.2023.1216947)
Supplement: Supplementary file 3 [file Data_Sheet_3.ZIP]

Archive with 3 entries (3 files):
- con.LMD
- hypoxia.LMD
- 新建 Microsoft Word 文档.docx
