# Supplementary material for: High-altitude cerebral hypoxia promotes mitochondrial dysfunction and apoptosis of mouse neurons
Source: Front Mol Neurosci. 2023 Jul 12;16:1216947. doi: 10.3389/fnmol.2023.1216947 (PMC10370763; doi:10.3389/fnmol.2023.1216947)
Supplement: Supplementary file 4 [file Data_Sheet_4.ZIP]

Archive with 22 entries (22 files):
- 1-cas3-1.tif
- 1-cas3-2.tif
- 1-cas3-3.tif
- 1-cas3-4.tif
- 1-ccas3-1.tif
- 1-ccas3-2.tif
- 2-cyto c-1.tif
- 2-cyto c-2.tif
- 2-cyto c-3.tif
- 2-cyto c-4.tif
- 4-hif-1.tif
- 4-hif-2.tif
- 5-bax-1.tif
- 5-bax-2.tif
- 5-bax-3.tif
- 5-bax-4.tif
- 5-cas9-2.tif
- 5-cas9-3.tif
- 5-cas9-4.tif
- 6-actin-1.tif
- 6-actin-2.tif
- 6-actin-3.tif
