# Supplementary material for: High-altitude cerebral hypoxia promotes mitochondrial dysfunction and apoptosis of mouse neurons
Source: Front Mol Neurosci. 2023 Jul 12;16:1216947. doi: 10.3389/fnmol.2023.1216947 (PMC10370763; doi:10.3389/fnmol.2023.1216947)
Supplement: Supplementary file 5 [file Data_Sheet_5.ZIP]

Archive with 18 entries (18 files):
- 2-mlkl-1.tif
- 2-mlkl-2.tif
- 2-mlkl-3.tif
- 2-mlkl-4.tif
- 3 rip3-1.tif
- 3 rip3-2.tif
- 5-rip-1.tif
- 5-rip-2.tif
- 5-rip-3.tif
- 5-rip-4.tif
- 6-bcl2-1.tif
- 6-bcl2-2.tif
- 6-bcl2-3.tif
- 6-bcl2-4.tif
- 6-prip-1.tif
- 6-prip-2.tif
- 6-prip-3.tif
- prip3.Tif
