# Supplementary material for: High-altitude cerebral hypoxia promotes mitochondrial dysfunction and apoptosis of mouse neurons
Source: Front Mol Neurosci. 2023 Jul 12;16:1216947. doi: 10.3389/fnmol.2023.1216947 (PMC10370763; doi:10.3389/fnmol.2023.1216947)
Supplement: Supplementary file 6 [file Data_Sheet_6.ZIP]

Archive with 4 entries (4 files):
- con-1.tif
- con-2.tif
- hypoxia-1.tif
- hypoxia-2.tif
