# Supplementary material for: High-altitude cerebral hypoxia promotes mitochondrial dysfunction and apoptosis of mouse neurons
Source: Front Mol Neurosci. 2023 Jul 12;16:1216947. doi: 10.3389/fnmol.2023.1216947 (PMC10370763; doi:10.3389/fnmol.2023.1216947)
Supplement: Supplementary file 8 [file Data_Sheet_8.ZIP]

Archive with 29 entries (27 files):
- cyto/
- cyto/1-4 cox4-1.tif
- cyto/1-4 cox4-2.tif
- cyto/2-1 cytoc-1.tif
- cyto/2-1 cytoc-2左.tif
- cyto/2-1 cytoc-3.tif
- cyto/cyto 616-1.tif
- cyto/cyto 616-2.tif
- cyto/cyto bax-1.tif
- cyto/cyto bax-2.tif
- cyto/cyto bax-3.tif
- cyto/cyto drp1-3.tif
- cyto/cyto drp1-4.tif
- cyto/cyto-actin-3.tif
- cyto/cyto-actin-4.tif
- mito/
- mito/2-4 cox4-1.tif
- mito/2-4 cox4-2.tif
- mito/mito 616-3.tif
- mito/mito 616-4.tif
- mito/mito actin-1.tif
- mito/mito actin-2.tif
- mito/mito bax-1.tif
- mito/mito bax-2.tif
- mito/mito bax-3.tif
- mito/mito c-7.tif
- mito/mito c-8.tif
- mito/mito drp1-1.tif
- mito/mito drp1-2.tif
