# Supplementary material for: High-altitude cerebral hypoxia promotes mitochondrial dysfunction and apoptosis of mouse neurons
Source: Front Mol Neurosci. 2023 Jul 12;16:1216947. doi: 10.3389/fnmol.2023.1216947 (PMC10370763; doi:10.3389/fnmol.2023.1216947)
Supplement: Supplementary file 9 [file Data_Sheet_9.ZIP]

Archive with 12 entries (8 files):
- dcfda/
- dcfda/control.tif
- dcfda/hypoxia.tif
- DHE/
- DHE/control.tif
- DHE/hypoxia.tif
- jc1/
- jc1/control.tif
- jc1/hypoxia.tif
- mptp/
- mptp/control.tif
- mptp/hypoxia.tif
