# Supplementary material for: High-altitude cerebral hypoxia promotes mitochondrial dysfunction and apoptosis of mouse neurons
Source: Front Mol Neurosci. 2023 Jul 12;16:1216947. doi: 10.3389/fnmol.2023.1216947 (PMC10370763; doi:10.3389/fnmol.2023.1216947)
Supplement: Supplementary file 10 [file Data_Sheet_10.ZIP]

Archive with 15 entries (14 files):
- 1-616-1.tif
- 1-616-2.tif
- 1-616-3.tif
- 1-616-4.tif
- 2-637-1.tif
- 2-637-2.tif
- actin.tif
- drp1/
- drp1/IM002099 (2).jpg
- drp1/IM002099.Tif
- drp1/IM002100.Tif
- mfn2-1.tif
- mfn2-2.tif
- opa-1.tif
- opa-2.tif
