# Supplementary material for: High-altitude cerebral hypoxia promotes mitochondrial dysfunction and apoptosis of mouse neurons
Source: Front Mol Neurosci. 2023 Jul 12;16:1216947. doi: 10.3389/fnmol.2023.1216947 (PMC10370763; doi:10.3389/fnmol.2023.1216947)
Supplement: Supplementary file 11 [file Data_Sheet_11.ZIP]

Archive with 10 entries (8 files):
- control/
- control/1-2X180---All.tif
- control/1-2X180---montage.tif
- control/1-2X180---TRITC.tif
- control/1-2X180.nd2
- hypoxia/
- hypoxia/3-6X180---All.tif
- hypoxia/3-6X180---montage.tif
- hypoxia/3-6X180---TRITC.tif
- hypoxia/3-6X180.nd2
