# Supplementary material for: High-altitude cerebral hypoxia promotes mitochondrial dysfunction and apoptosis of mouse neurons
Source: Front Mol Neurosci. 2023 Jul 12;16:1216947. doi: 10.3389/fnmol.2023.1216947 (PMC10370763; doi:10.3389/fnmol.2023.1216947)
Supplement: Supplementary file 12 [file Data_Sheet_12.ZIP]

Archive with 13 entries (8 files):
- Elevated Plus Maze/
- Elevated Plus Maze/1.bmp
- Elevated Plus Maze/6.bmp
- open field/
- open field/control.bmp
- open field/hypoxia.bmp
- water maze/
- water maze/navigation test/
- water maze/navigation test/control.avi
- water maze/navigation test/hypoxia.avi
- water maze/probe test/
- water maze/probe test/control.avi
- water maze/probe test/hypoxia.avi
